# Supplementary material for: Is There Still a Role for Twist Drill Craniostomy in Contemporary Management of Chronic Subdural Hematoma?
Source: Brain Sci. 2026 May 12;16(5):516. doi: 10.3390/brainsci16050516 (PMC13204861; doi:10.3390/brainsci16050516)
Supplement: Supplementary file 1 [file brainsci-16-00516-s001.zip]

Archive with 1 entries (1 files):
- brainsci-4285153-supplementary.pdf
